# Supplementary material for: Relevance of Leg Rehabilitation to Modulating Neurogenic Lower Urinary Tract Symptoms: A Systematic Review
Source: Bioengineering (Basel). 2025 Jan 29;12(2):127. doi: 10.3390/bioengineering12020127 (PMC11851702; doi:10.3390/bioengineering12020127)
Supplement: Supplementary file 1 [file bioengineering-12-00127-s001.zip]

Archive with 1 entries (1 files):
- bioengineering-3373534-supplementary.pdf
